# Supplementary material for: SATB1 and p16 Expression and Prognostic Value in Croatian Hodgkin Lymphoma Patients: A Unicentric Study
Source: Cells. 2024 Aug 8;13(16):1323. doi: 10.3390/cells13161323 (PMC11352626; doi:10.3390/cells13161323)
Supplement: Supplementary file 1 [file cells-13-01323-s001.zip]

Archive with 1 entries (1 files):
- cells-3116967-supplementary.pdf
